# Supplementary material for: Yellow Fever Virus Genotyping Tool and Investigation of Suspected Adverse Events Following Yellow Fever Vaccination
Source: Vaccines (Basel). 2019 Dec 4;7(4):206. doi: 10.3390/vaccines7040206 (PMC6963942; doi:10.3390/vaccines7040206)
Supplement: Supplementary file 1 [file vaccines-07-00206-s001.zip]

Archive with 1 entries (1 files):
- vaccines-643046-supplementary.txt
