# Supplementary material for: Yellow Fever Virus Genotyping Tool and Investigation of Suspected Adverse Events Following Yellow Fever Vaccination
Source: Vaccines (Basel). 2019 Dec 4;7(4):206. doi: 10.3390/vaccines7040206 (PMC6963942; doi:10.3390/vaccines7040206)
Supplement: Supplementary file 1 [file vaccines-07-00206-s001.zip › vaccines-643046-supplementary.txt]

>AF013417_YFV_strainTN-96_SAI
AAGCTGTCAGAGTTTGGAAAGGCGAAGGGAAGCCGTGCCATCTGGTACATGTGGCTGGGAGCTCGATATCTTGAGTTTGAAGCCCTGGGATTCCTGAATGAGGACCACTGGGCATCCAGGGAGAACTCAGGGGGAGGGGTTGAAGGTATCGGTCTACAATATCTAGGCTACGTGATCAGGGACCTGGCTGCACTAGAGGGTGGTGGATTCTAT
>AF094612_YFV_788379_Trinidad_1979_SAI
AAGCTGTCAGAGTTTGGGAAAGCAAAGGGAAGCCGTGCCATATGGTATATGTGGCTGGGAGCGCGGTATCTTGAGTTTGAGGCCCTGGGATTCCTGAATGAGGACCATTGGGCTTCCAGGGAAAACTCAGGAGGAGGAGTGGAAGGCATTGGCTTACAATACCTAGGATATGTGATCAGAGACCTGGCTGCAATGGATGGTGGTGGACTCTAC
>AY572535_YFV_Gambia_2001_WAI
AAACTGTCAGAGTTTGGGAAAGCAAAGGGAAGCCGTGCCATATGGTACATGTGGCTGGGAGCGCGGTATCTTGAGTTTGAGGCCCTAGGGTTCCTGAATGAGGACCATTGGGCTTCTAGGGAAAACTCAGGAGGAGGAGTGGAAGGCATTGGCTTACAATACCTAGGATATGTGATCAGAGACCTGGCTGCAATGGATGGTGGTGGATTCTAC
>AY603338_YFV_IvoryCoast_1999_WAI
AAGCTTTCAGAGTTTGGGAAAGCAAAGGGAAGCCGTGCCATATGGTACATGTGGCTGGGAGCGCGGTATCTTGAGTTTGAGGCCCTAGGGTTCCTGAATGAGGACCATTGGGCTTCTAGGGAAAACTCAGGAGGAGGAGTGGAAGGCATTGGCTTACAATACCTAGGATACGTGATCAGGGACCTGGCTGCAATGGATGGTGGTGGATTCTAC
>AY968064_YFV_strainAngola71_ANG
AAACTCTCTGAATTTGGAAAGGCCAAAGGGAGCCGTGCTATCTGGTACATGTGGCTTGGGGCACGGTTTCTTGAGTTTGAGGCTCTTGGGTTCTTAAATGAAGATCACTGGGCCTCCCGGGAGAACTCGGGGGGAGGAGTTGAGGGCACAGGACTCCAGTACTTGGGCTATGTTATCAGGGACTTGTCAGCCAAAGAAGGTGGAGGGTTTTAT
>AY968065_YFV_strainUganda48a_ECA
AAATTATCTGAATTTGGTAAAGCAAAAGGAAGCCGTGCCATCTGGTACATGTGGCTGGGGGCGCGTTTCCTCGAGTTTGAAGCTCTTGGGTTCCTGAATGAAGACCACTGGGCATCCAGAGAGAATTCAGGAGGAGGTGTTGAAGGCATAGGACTCCAATATCTAGGCTATGTAATCAAGGACCTATCCACCAAAGAAGGGGGAGGATTCTAT
>DQ118157_YFV_strainYF-AVD2791-93F/04_Spain_2004_WAII
AAGCTGTCAGAGTTTGGGAAAGCAAAGGGAAGCCGTGCCATATGGTATATGTGGCTGGGAGCGCGGTATCTTGAGTTTGAGGCCCTGGGATTCCTGAATGAGGACCATTGGGCTTCCAGGGAAAACTCAGGAGGAGGAGTGGAAGGCATTGGCTTACAATACCTAGGATATGTGATCAGAGACCTGGCTGCAATGGATGGTGGTGGATTCTAC
>DQ235229_YFV_strainCouma_ETH_ECA
AAACTATCTGAGTTTGGAAAAGCAAAAGGAAGTCGTGCGATCTGGTACATGTGGCTGGGGGCACGTTTCCTTGAGTTTGAGGCTCTTGGGTTCCTGAATGAAGATCACTGGGCCTCCAGAGAGAATTCAGGAGGGGGTGTTGAAGGCATAGGACTCCAATATCTAGGCTATGTAATCAAGGACCTGTCCACCAAAGAAGGGGGAGGATTCTAT
>FJ654700_YFV_17D/Tiantan_WAII
AAGCTGTCAGAGTTTGGGAAAGCAAAGGGAAGCCGTGCCATATGGTATATGTGGCTGGGAGCGCGGTATCTTGAGTTTGAGGCCCTGGGATTCCTGAATGAGGACCATTGGGCTTCCAGGGAAAACTCAGGAGGAGGAGTGGAAGGCATTGGCTTACAATACCTAGGATATGTGATCAGAGACCTGGCTGCAATGGATGGTGGTGGATTCTAC
>GQ379162_YFV_case*1_Peru_2007_WAII
AAGCTGTCAGAGTTTGGGAAAGCAAAGGGAAGCCGTGCCATATGGTATATGTGGCTGGGAGCGCGGTATCTTGAGTTTGAGGCCCTGGGATTCCTGAATGAGGACCATTGGGCTTCCAGGGAAAACTCAGGAGGAGGAGTGGAAGGCATTGGCTTACAATACCTAGGATATGTGATCAGAGACCTGGCTGCAATGGATGGTGGTGGATTCTAC
>GQ379163_YFV_case*2_Peru_2007_WAII
AAGCTGTCAGAGTTTGGGAAAGCAAAGGGAAGCCGTGCCATATGGTATATGTGGCTGGGAGCGCGGTATCTTGAGTTTGAGGCCCTGGGATTCCTGAATGAGGACCATTGGGCTTCCAGGGAAAACTCAGGAGGAGGAGTGGAAGGCATTGGCTTACAATACCTAGGATATGTGATCAGAGACCTGGCTGCAATGGATGGTGGTGGATTCTAC
>GU951804_YFV_strainBeAn131_BR_1955_SAII
AAACTGTCAGAGTTTGGAAAGGCGAAAGGAAGTCGTGCCATCTGGTACATGTGGCTGGGAGCCCGATATCTTGAGTTTGAGGCCTTGGGATTTCTGAATGAGGACCACTGGGCATCCAGGGAGAACTCAGGGGGAGGAGTTGAAGGTATCGGTCTACAATATCTGGGCTACGTGATCAGGGATCTGGCTGCACTAGAAGGTGGTGGATTTTAT
>HM582851_YFV_strainTVP11767_TTO_2009_SAI
AAACTGTCAGAGTTTGGAAAGGCGAAGGGAAGCCGTGCCATCTGGTACATGTGGCTGGGAGCTCGATATCTTGAGTTTGAAGCCCTGGGATTCCTGAATGAGGACCACTGGGCATCTAGGGAGAACTCAGGGGGAGGGGTTGAAGGTATCGGTCTACAATATCTAGGCTACGTGATCAGGGACCTGGCTGCACTAGAGGGTGGTGGATTCTAT
>JF912179_YFV_strainBeAR378600_BR_1980_SAI
AAACTGTCAGAATTTGGAAAGGCGAAGGGAAGCCGTGCCATCTGGTACATGTGGCTGGGAGCCCGATATCTTGAGTTTGAAGCCCTGGGATTTCTGAATGAGGACCACTGGGCTTCCAGGGAGAACTCAGGGGGAGGGGTTGAAGGTATCGGTCTACAATATCTAGGCTACGTGATCAGGGACCTAGCTGCACTAGAGGGTGGTGGATTCTAT
>JF912180_YFV_strainBeH394880_BR_1981_SAI
AAACTGTCAGAGTTTGGAAAGGCAAAGGGAAGTCGTGCCATCTGGTACATGTGGCTGGGAGCCCGATATCTTGAGTTTGAAGCCCTGGGATTTCTGAATGAGGACCACTGGGCATCCAGGGAGAACTCAGGGGGAGGGGTTGAAGGTATCGGCCTACAATATCTAGGTTACGTGATCAGGGACCTGGCTGCACTAGAGGGTGGTGGATTTTAT
>JF912183_YFV_strainBeH423602_BR_1984_SAI
AAACTGTCAGAATTTGGAAAGGCGAAGGGAAGCCGTGCCATCTGGTACATGTGGCTGGGAGCCCGATATCTTGAGTTTGAAGCCCTGGGATTTCTGAATGAGGACCACTGGGCATCCAGGGAGAACTCAGGGGGAGGGGTTGAAGGCATCGGTCTACAATATCTAGGCTACGTGATCAGGGACCTAGCCGCACTAGAGGGTGGTGGATTCTAT
>JF912185_YFV_strainBeAR513008_BR_1992_SAI
AAACTGTCAGAGTTTGGAAAGGCGAAGGGAAGTCGTGCCATCTGGTACATGTGGCTGGGAGCCCGATATCTTGAGTTTGAAGCCCTGGGATTTCTGAATGAGGACCACTGGGCATCCAGGGAGAACTCAGGGGGAGGGGTTGAAGGTATCGGTCTACAATATCTAGGCTACGTGATCAGGGACTTGGCTGCACTAGAGGGTGGTGGATTCTAT
>JF912186_YFV_strainBeH526722_BR_1994_SAI
AAACTGTCAGAATTTGGAAAGGCGAAGGGAAGCCGTGCCATCTGGTACATGTGGCTGGGAGCCCGATATCTTGAGTTTGAAGCCCTGGGATTTCTGAATGAGGACCACTGGGCATCCAGGGAGAACTCAGGAGGAGGGGTTGAAGGTATCGGTCTACAATATCTAGGCTACGTGATCAGAGACCTAGCTGCACTAGAGGGTGGTGGATTCTAT
>JF912189_YFV_strainBeAR646536_BR_2001_SAI
AAGCTGTCAGAGTTTGGAAAGGCGAAGGGAAGCCGTGCCATCTGGTACATGTGGCTGGGAGCTCGATATCTTGAGTTTGAAGCCCTGGGATTCCTGAATGAGGACCACTGGGCATCCAGGGAGAACTCAGGGGGAGGGGTTGAAGGTATCGGTCTACAATATCTAGGCTACGTGATCAGGGACCTGGCTGCACTAGAGGGTGGTGGATTCTAT
>JN620362_YFV_Uganda_2010_ECA
AAACTGTCTGAGTTTGGGAAAGCAAAAGGAAGTCGTGCGATCTGGTACATGTGGCTGGGGGCGCGTTTCCTTGAGTTCGAGGCTCTTGGGTTCTTGAATGAAGATCACTGGGCCTCCAGAGAGAACTCAGGAGGAGGTGTTGAAGGCATAGGACTCCAATATCTGGGCTATGTAATCAAGGACCTATCCACCAAAGAAGGGGGAGGATTCTAT
>JN628279_YFV_strain17D_RKI_WAII
AAGCTGTCAGAGTTTGGGAAAGCAAAGGGAAGCCGTGCCATATGGTATATGTGGCTGGGAGCGCGGTATCTTGAGTTTGAGGCCCTGGGATTCCTGAATGAGGACCATTGGGCTTCCAGGGAAAACTCAGGAGGAGGAGTGGAAGGCATTGGCTTACAATACCTAGGATATGTGATCAGAGACCTGGCTGCAATGGATGGTGGTGGATTCTAC
>JX503529_YFV_strainSanofiPasteur_17D-204_WAII
AAGCTGTCAGAGTTTGGGAAAGCAAAGGGAAGCCGTGCCATATGGTATATGTGGCTGGGAGCGCGGTATCTTGAGTTTGAGGCCCTGGGATTCCTGAATGAGGACCATTGGGCTTCCAGGGAAAACTCAGGAGGAGGAGTGGAAGGCATTGGCTTACAATACCTAGGATATGTGATCAGAGACCTGGCTGCAATGGATGGTGGTGGATTCTAC
>JX898868_YFV_strainHD117294_SEN_1995_WAI
AAGCTGTCAGAATTTGGGAAAGCAAAGGGAAGCCGTGCCATATGGTACATGTGGCTGGGAGCGCGGTATCTTGAGTTTGAGGCCCTAGGGTTCCTGAATGAGGACCATTGGGCTTCTAGGGAAAACTCAGGAGGAGGAGTGGAAGGCATTGGCTTACAATACCTAGGATACGTGATCAGGGACCTGGCTGCAATGGATGGTGGTGGATTCTAC
>JX898869_YFV_strainDakArAmt7_CIV_1973_WAI
AAGCTGTCAGAGTTTGGGAAAGCAAAAGGAAGCCGTGCCATCTGGTACATGTGGCTGGGAGCGCGGTATCTTGAGTTTGAAGCCCTAGGATTTCTGAATGAGGACCATTGGGCATCCAGGGAGAACTCGGGGGGAGGAGTTGAAGGCATTGGTTTACAGTACCTAGGATATGTGATCAGAGACTTGGCTGCAATGGATGGTGGAGGATTCTAT
>JX898870_YFV_strainArD121040_SEN_1996_WAI
AAGCTGTCAGAGTTTGGGAAAGCAAAGGGAAGCCGTGCCATATGGTACATGTGGCTGGGAGCGCGGTATCTTGAGTTTGAGGCCCTAGGGTTCCTGAATGAGGACCATTGGGCTTCTAGGGAAAACTCAGGAGGAGGAGTGGAAGGCATTGGCTTACAATACCTAGGATACGTGATCAGGGACCTGGCTGCAATGGATGGTGGTGGATTCTAC
>JX898871_YFV_strainArD114896_SEN_1995_WAI
AAGCTGTCAGAGTTTGGGAAAGCAAAGGGAAGCCGTGCCATATGGTATATGTGGCTGGGAGCGCGGTATCTTGAGTTTGAGGCCCTGGGATTCCTGAATGAGGACCATTGGGCTTCCAGGGAAAACTCAGGAGGAGGAGTGGAAGGCATTGGCTTACAATACCTAGGATATGTGATCAGAGACCTGGCTGCAATGGATGGTGGTGGACTCTAC
>JX898872_YFV_strainArD114972_SEN_1995_WAI
AAGCTGTCAGAGTTTGGGAAAGCAAAGGGAAGCCGTGCCATATGGTATATGTGGCTGGGAGCGCGGTATCTTGAGTTTGAGGCCCTGGGATTCCTGAATGAGGACCATTGGGCTTCCAGGGAAAACTCAGGAGGAGGAGTGGAAGGCATTGGCTTACAATACCTAGGATATGTGATCAGAGACCTGGCTGCAATGGATGGTGGTGGACTCTAC
>JX898873_YFV_strainArD149214_SEN_2000_WAI
AAACTGTCAGAGTTTGGGAAAGCAAAGGGAAGCCGTGCCATATGGTACATGTGGCTGGGAGCGCGGTATCTTGAGTTTGAGGCCCTAGGGTTCCTGAATGAGGACCATTGGGCTTCTAGGGAAAACTCAGGAGGAGGAGTGGAAGGCATTGGCTTACAATACCTAGGATATGTGATCAGAGACCTGGCTGCAATGGATGGTGGTGGATTCTAC
>JX898874_YFV_strainArD149194_SEN_2000_WAI
AAACTGTCAGAGTTTGGGAAAGCAAAGGGAAGCCGTGCCATATGGTACATGTGGCTGGGAGCGCGGTATCTTGAGTTTGAGGCCCTAGGGTTCCTGAATGAGGACCATTGGGCTTCTAGGGAAAACTCAGGAGGAGGAGTGGAAGGCATTGGCTTACAATACCTAGGATATGTGATCAGAGACCTGGCTGCAATGGATGGTGGTGGATTCTAC
>JX898875_YFV_strainArD149815_SEN_2000_WAI
AAACTGTCAGAGTTTGGGAAAGCAAAGGGAAGCCGTGCCATATGGTACATGTGGCTGGGAGCGCGGTATCTTGAGTTTGAGGCCCTAGGGTTCCTGAATGAGGACCATTGGGCTTCTAGGGAAAACTCAGGAGGAGGAGTGGAAGGCATTGGCTTACAATACCTAGGATATGTGATCAGAGACCTGGCTGCAATGGATGGTGGTGGATTCTAC
>JX898876_YFV_strainArD156468_SEN_2001_WAI
AAGCTGTCAGAGTTTGGGAAAGCGAAGGGAAGCCGAGCCATATGGTACATGTGGCTGGGAGCGCGGTATCTTGAGTTTGAGGCCCTAGGGTTCCTGAATGAGGACCATTGGGCTTCTAGGGAAAACTCAGGAGGAGGAGTGGAAGGCATTGGCTTGCAATACCTAGGATATGTGATCAGAGACCTGGCTGCAATGGATGGTGGTGGATTCTAC
>JX898877_YFV_strainArD181464_SEN_2005_WAI
AAGCTGTCAGAGTTTGGGAAAGCGAAGGGAAGCCGAGCCATATGGTACATGTGGCTGGGAGCGCGGTATCTTGAGTTTGAGGCCCTAGGGTTCCTGAATGAGGACCATTGGGCTTCTAGGGAAAACTCAGGAGGAGGAGTGGAAGGCATTGGCTTGCAATACCTAGGATATGTGATCAGAGACCTGGCTGCAATGGATGGTGGTGGATTCTAC
>JX898878_YFV_strainArD181250_SEN_2005_WAI
AAGCTGTCAGAGTTTGGGAAAGCGAAGGGAAGCCGAGCCATATGGTACATGTGGCTGGGAGCGCGGTATCTTGAGTTTGAGGCCCTAGGGTTCCTGAATGAGGACCATTGGGCTTCTAGGGAAAACTCAGGAGGAGGAGTGGAAGGCATTGGCTTGCAATACCTAGGATATGTGATCAGAGACCTGGCTGCAATGGATGGTGGTGGATTCTAC
>JX898880_YFV_strainArD181564_SEN_2005_WAI
AAGCTGTCAGAGTTTGGGAAAGCGAAGGGAAGCCGAGCCATATGGTACATGTGGCTGGGAGCGCGGTATCTTGAGTTTGAGGCCCTAGGGTTCCTGAATGAGGACCATTGGGCTTCTAGGGAAAACTCAGGAGGAGGAGTGGAAGGCATTGGCTTGCAATACCTAGGATATGTGATCAGAGACCTGGCTGCAATGGATGGTGGTGGATTCTAC
>KF769015_YFV_17D-204_WAII
AAGCTGTCAGAGTTTGGGAAAGCAAAGGGAAGCCGTGCCATATGGTATATGTGGCTGGGAGCGCGGTATCTTGAGTTTGAGGCCCTGGGATTCCTGAATGAGGACCATTGGGCTTCCAGGGAAAACTCAGGAGGAGGAGTGGAAGGCATTGGCTTACAATACCTAGGATATGTGATCAGAGACCTGGCTGCAATGGATGGTGGTGGATTCTAC
>KF907504_YFV_strain88_1999_SAII
AAACTGTCAGAGTTCGGGAAGGCGAAAGGAAGTCGCGCCATCTGGTACATGTGGTTGGGAGCCCGATATCTTGAGTTTGAAGCCCTGGGATTCTTAAATGAGGACCACTGGGCATCCAGGGAGAATTCAGGGGGAGGAGTTGAAGGTATCGGTCTGCAACACCTAGGCTACGTGATCAGAGACCTGGCTGCACTAGAAGGTGGTGGATTCTAT
>KM388814_YFV_strain6A_VE_2005_SAI
AAGCTGTCAGAGTTTGGAAAGGCGAAGGGAAGCCGTGCCATCTGGTACATGTGGTTGGGAGCTCGATATCTTGAGTTTGAAGCCCTGGGATTCCTTAATGAGGACCACTGGGCTTCCAGGGAGAACTCAGGGGGAGGGGTTGAAGGTATCGGTCTACAATATCTAGGCTACGTGATCAGGGACCTGGCTGCACTAGAGGGTGGTGGATTCTAT
>KM388815_YFV_strain9A_VE_2007_SAI
AAGCTGTCAGAGTTTGGAAAGGCGAAGGGAAGCCGTGCCATCTGGTACATGTGGTTGGGAGCTCGATATCTTGAGTTTGAAGCCCTGGGATTCCTTAATGAGGACCACTGGGCTTCCAGGGAGAACTCAGGGGGAGGGGTTGAAGGTATCGGTCTACAATATCTAGGCTACGTGATCAGGGACCTGGCTGCACTAGAGGGTGGTGGATTCTAT
>KM388816_YFV_strain10A_VE_2010_SAI
AAGCTGTCAGAGTTTGGAAAGGCGAAGGGAAGCCGTGCCATCTGGTACATGTGGCTGGGAGCTCGATATCTTGAGTTTGAAGCCCTGGGATTCCTGAATGAGGACCACTGGGCATCCAGGGAGAACTCAGGGGGAGGGGTTGAAGGTATCGGTCTACAATATCTAGGCTACGTGATCAGGGACCTGGCTACACTAGAGGGTGGTGGATTCTAT
>KM388818_YFV_strain8A_VE_2006_SAI
AAGCTGTCAGAGTTTGGAAAGGCGAAGGGAAGCCGTGCCATCTGGTACATGTGGTTGGGAGCTCGATATCTTGAGTTTGAAGCCCTGGGATTCCTTAATGAGGACCACTGGGCTTCCAGGGAGAACTCAGGGGGAGGGGTTGAAGGTATCGGTCTACAATATCTAGGCTACGTGATCAGGGACCTGGCTGCACTGGAGGGTGGTGGATTCTAT
>KU921608_YFV_strainCNYF01_2016_ANG
AAACTCTCTGAATTTGGAAAGGCCAAAGGGAGCCGTGCTATCTGGTACATGTGGCTTGGGGCACGGTTCCTTGAGTTTGAAGCTCTTGGGTTTTTAAATGAAGATCACTGGGCCTCCCGGGAGAACTCGGGGGGAGGAGTTGAGGGCATAGGACTCCAGTACTTGGGCTATGTTATCAGGGACTTGTCAACCAAAGAAGGTGGAGGGTTTTAT
>KU949599_YFV_Shanghai01_CHN_2016_ANG
AAACTCTCTGAATTTGGAAAGGCCAAAGGGAGCCGTGCTATCTGGTACATGTGGCTTGGGGCACGGTTCCTTGAGTTTGAAGCTCTTGGGTTTTTAAATGAAGATCACTGGGCCTCCCGGGAGAACTCGGGGGGAGGAGTTGAGGGCATAGGACTCCAGTACTTGGGCTATGTTATCAGGGACTTGTCAACCAAAGAAGGTGGAGGGTTTTAT
>KU978763_YFV_Ogbomosho_NGA_1946_WAI
AAGCTGTCAGAGTTTGGGAAGGCAAAAGGAAGCCGTGCCATCTGGTACATGTGGCTGGGGGCGCGGTATCTTGAGTTTGAAGCCCTAGGATTCCTGAATGAAGACCATTGGGCATCCAGGGAGAATTCGGGGGGAGGAGTGGAAGGCATTGGTTTACAGTACCTAGGATATGTGATCAGAGACTTGGCTGCAATGGATGGTGGGGGATTCTA
>KU978764_YFV_M185D160_SDN_1941_WAII
AAGCTGTCAGAGTTTGGGAAAGCAAAGGGAAGCCGTGCCATATGGTATATGTGGCTGGGAGCGCGGTATCTTGAGTTTGAGGCCCTGGGATTCCTGAATGAGGACCATTGGGCTTCCAGGGAAAACTCAGGAGGAGGAGTGGAAGGCATTGGCTTACAATACCTAGGATATGTGATCAGAGACCTGGCTGCAATGGATGGTGGTGGATTCTAC
>KX010995_YFV_strainCIC2_2016_ANG
AAACTCTCTGAATTTGGAAAGGCCAAAGGGAGCCGTGCTATCTGGTACATGTGGCTTGGGGCACGGTTCCTTGAGTTTGARGCTCTTGGGTTTTTAAATGAAGATCACTGGGCCTCCCGGGAGAACTCGGGGGGAGGAGTTGAGGGCATAGGACTCCAGTACTTGGGCTATGTTATCAGGGACTTGTCAACCAAAGAAGGTGGAGGGTTTTAT
>KX010996_YFV_strainCIC3_2016_ANG
AAACTCTCTGAATTTGGAAAGGCCAAAGGGAGCCGTGCTATCTGGTACATGTGGCTTGGGGCACGGTTCCTTGAGTTTGAAGCTCTTGGGTTTTTAAATGAAGATCACTGGGCCTCCCGGGAGAACTCGGGGGGAGGAGTTGAGGGCATAGGACTCCAGTACTTGGGCTATGTTATCAGGGACTTGTCAACCAAAGAAGGTGGAGGGTTTTAT
>KX027336_YFV_strainCIC4_2016_ANG
AAACTCTCTGAATTTGGAAAGGCCAAAGGGAGCCGTGCTATCTGGTACATGTGGCTTGGGGCACGGTTCCTTGAGTTTGAAGCTCTTGGGTTTTTAAATGAAGATCACTGGGCCTCCCGGGAGAACTCGGGGGGAGGAGTTGAGGGCATAGGACTCCAGTACTTGGGCTATGTTATCAGGGACTTGTCAACCAAAGAAGGTGGAGGGTTTTAT
>KX268355_YFV_strainCNYF01R_2016_ANG
AAACTCTCTGAATTTGGAAAGGCCAAAGGGAGCCGTGCTATCTGGTACATGTGGCTTGGGGCACGGTTCCTTGAGTTTGAAGCTCTTGGGTTTTTAAATGAAGATCACTGGGCCTCCCGGGAGAACTCGGGGGGAGGAGTTGAGGGCATAGGACTCCAGTACTTGGGCTATGTTATCAGGGACTTGTCAACCAAAGAAGGTGGAGGGTTTTAT
>KY587416_YFV_strainFJYF03_2016_ANG
AAACTCTCTGAATTTGGAAAGGCCAAAGGGAGCCGTGCTATCTGGTACATGTGGCTTGGGGCACGGTTCCTTGAGTTTGAAGCTCTTGGGTTTTTAAATGAAGATCACTGGGCCTCCCGGGAGAACTCGGGGGGAGGAGTTGAGGGCATAGGACTCCAGTACTTGGGCTATGTTATCAGGGACTTGTCAACCAAAGAAGGTGGAGGGTTTTAT
>KY861728_YFV_BeAn754036(PR4408)_2008_SAI
AAGCTGTCAGAGTTTGGAAAGGCGAAGGGAAGCCGTGCCATCTGGTACATGTGGCTGGGAGCTCGATATCTTGAGTTTGAAGCCCTGGGATTCCTGAATGAGGACCACTGGGCATCCAGGGAGAACTCAGGGGGAGGGGTTGAAGGTATCGGTCTACAATATCTAGGCTACGTGATCAGGGACCTGGCTGCACTAGAGGGTGGTGGATTCTAT
>KY873607_YFV_strainCNFY0321_2016_ANG
AAACTCTCTGAATTTGGAAAGGCCAAAGGGAGCCGTGCTATCTGGTACATGTGGCTTGGGGCACGGTTCCTTGAGTTTGAAGCTCTTGGGTTTTTAAATGAAGATCACTGGGCCTCCCGGGAGAACTCGGGGGGAGGAGTTGAGGGCATAGGACTCCAGTACTTGGGCTATGTTATCAGGGACTTGTCAACCAAAGAAGGTGGAGGGTTTTAT
>KY885000_YFV_strainES-504_2017_SAI
AAGCTGTCAGAGTTTGGAAAGGCGAAGGGAAGCCGTGCCATCTGGTACATGTGGCTGGGAGCCCGATATCTTGAGTTTGAAGCCCTGGGATTCCTGAATGAGGACCACTGGGCATCCAGGGAGAACTCAGGGGGAGGGGTTGAAGGTATCGGTCTACAATATCTAGGCTACGTGATCAGGGACCTGGCTGCACTAGAGGGTGGTGGATTCTAT
>MF170969_YFV_strainRJ1930_2017_SAI
AAGCTGTCAGAGTTTGGAAAGGCGAAGGGAAGCCGTGCCATCTGGTACATGTGGCTGGGAGCCCGATATCTTGAGTTTGAAGCCCTGGGATTCCTGAATGAGGACCACTGGGCATCCAGGGAGAACTCAGGGGGAGGGGTTGAAGGTATCGGTCTACAATATCTAGGCTACGTGATCAGGGACCTGGCTGCACTAGAGGGTGGTGGATTCTAT
>MF170970_YFV_strainES2487_2017_SAI
AAGCTGTCAGAGTTTGGAAAGGCGAAGGGAAGCCGTGCCATCTGGTACATGTGGCTGGGAGCCCGATATCTTGAGTTTGAAGCCCTGGGATTCCTGAATGAGGACCACTGGGCATCCAGGGAGAACTCAGGGGGAGGGGTTGAAGGTATCGGTCTACAATATCTAGGCTACGTGATCAGGGACCTGGCTGCACTAGAGGGTGGTGGATTCTAT
>MF170975_YFV_strain_1555_2017_SAI
AAGCTGTCAGAGTTTGGAAAGGCGAAGGGAAGCCGTGCCATCTGGTACATGTGGCTGGGAGCCCGATATCTTGAGTTTGAAGCCCTGGGATTCCTGAATGAGGACCACTGGGCATCCAGGGAGAACTCAGGGGGAGGGGTTGAAGGTATCGGTCTACAATATCTAGGCTACGTGATCAGGGACCTGGCTGCACTAGAGGGTGGTGGATTCTAT
>MF170976_YFV_strain_282_2017_SAI
AAGCTGTCAGAGTTTGGAAAGGCGAAGGGAAGCCGTGCCATCTGGTACATGTGGCTGGGAGCCCGATATCTTGAGTTTGAAGCCCTGGGATTCCTGAATGAGGACCACTGGGCATCCAGGGAGAACTCAGGGGGAGGGGTTGAAGGTATCGGTCTACAATATCTAGGCTACGTGATCAGGGACCTGGCTGCACTAGAGGGTGGTGGATTCTAT
>MF170977_YFV_strain_1122_2017_SAI
AAGCTGTCAGAGTTTGGAAAGGCGAAGGGAAGCCGTGCCATCTGGTACATGTGGCTGGGAGCCCGATATCTTGAGTTTGAAGCCCTGGGATTCCTGAATGAGGACCACTGGGCATCCAGGGAGAACTCAGGGGGAGGGGTTGAAGGTATCGGTCTACAATATCTAGGCTACGTGATCAGGGACCTGGCTGCACTAGAGGGTGGTGGATTCTAT
>MF170978_YFV_strain_2841_2017_SAI
AAGCTGTCAGAGTTTGGAAAGGCGAAGGGAAGCCGTGCCATCTGGTACATGTGGCTGGGAGCCCGATATCTTGAGTTTGAAGCCCTGGGATTCCTGAATGAGGACCACTGGGCATCCAGGGAGAACTCAGGGGGAGGGGTTGAAGGTATCGGTCTACAATATCTAGGCTACGTGATCAGGGACCTGGCTGCACTAGAGGGTGGTGGATTCTAT
>MF170979_YFV_strain_3472_2017_SAI
AAGCTGTCAGAGTTTGGAAAGGCGAAGGGAAGCCGTGCCATCTGGTACATGTGGCTGGGAGCCCGATATCTTGAGTTTGAAGCCCTGGGATTCCTGAATGAGGACCACTGGGCATCCAGGGAGAACTCAGGGGGAGGGGTTGAAGGTATCGGTCTACAATATCTAGGCTACGTGATCAGGGACCTGGCTGCACTAGAGGGTGGTGGATTCTAT
>MF170980_YFV_strain_2563_2017_SAI
AAGCTGTCAGAGTTTGGAAAGGCGAAGGGAAGCCGTGCCATCTGGTACATGTGGCTGGGAGCCCGATATCTTGAGTTTGAAGCCCTGGGATTCCTGAATGAGGACCACTGGGCATCCAGGGAGAACTCAGGGGGAGGGGTTGAAGGTATCGGTCTACAATATCTAGGCTACGTGATCAGGGACCTGGCTGCACTAGAGGGTGGTGGATTCTAT
>MF170981_YFV_strain_3945_2017_SAI
AAGCTGTCAGAGTTTGGAAAGGCGAAGGGAAGCCGTGCCATCTGGTACATGTGGCTGGGAGCCCGATATCTTGAGTTTGAAGCCCTGGGATTCCTGAATGAGGACCACTGGGCATCCAGGGAGAACTCAGGGGGAGGGGTTGAAGGTATCGGTCTACAATATCTAGGCTACGTGATCAGGGACCTGGCTGCACTAGAGGGTGGTGGATTCTAT
>MF289572_YFV_strainYFVEHI_2017_WAII
AAGCTGTCAGAGTTTGGGAAAGCAAAGGGAAGCCGTGCCATATGGTATATGTGGCTGGGAGCGCGGTATCTTGAGTTTGAGGCCCTGGGATTCCTGAATGAGGACCATTGGGCTTCCAGGGAAAACTCAGGAGGAGGAGTGGAAGGCATTGGCTTACAATACCTAGGATATGTGATCAGAGACCTGGCTGCAATGGATGGTGGTGGATTCTAC
>MF347613_YFV_Suriname_2017_SAI
AAGCTTTCAGAGTTTGGAAAGGCGAAGGGAAGCCGTGCCATCTGGTACATGTGGCTGGGAGCTCGATATCTTGAGTTTGAAGCCCTGGGATTCCTGAATGAGGATCACTGGGCATCCAGGGAGAACTCAGGGGGAGGGGTTGAAGGTATCGGTCTACAATATCTAGGCTACGTGATCAGGGACCTGGCTACACTAGAGGGTGGTGGATTCTAT
>MF370547_YFV_strainRJPR2910_2017_SAI
AAGCTGTCAGAGTTTGGAAAGGCGAAGGGAAGCCGTGCCATCTGGTACATGTGGCTGGGAGCCCGATATCTTGAGTTTGAAGCCCTGGGATTCCTGAATGAGGACCACTGGGCATCCAGGGAGAACTCAGGGGGAGGGGTTGAAGGTATCGGTCTACAATATCTAGGCTACGTGATCAGGGACCTGGCTGCACTAGAGGGTGGTGGATTCTAT
>MF405338_YFV_strainAsibi_1927_WAII
AAGCTGTCAGAGTTTGGGAAAGCAAAGGGAAGCCGTGCCATATGGTATATGTGGCTGGGAGCGCGGTATCTTGAGTTTGAGGCCCTGGGATTCCTGAATGAGGACCATTGGGCTTCCAGGGAAAACTCAGGAGGAGGAGTGGAAGGCATTGGCTTACAATACCTAGGATATGTGATCAGAGACCTGGCTGCAATGGATGGTGGTGGATTCTAC
>MF423373_YFV_strainPA193_2017_SAI
AAGCTGTCAGAGTTTGGAAAGGCGAAGGGAAGCCGTGCCATCTGGTACATGTGGCTGGGAGCCCGATATCTTGAGTTTGAAGCCCTGGGATTCCTGAATGAGGACCACTGGGCATCCAGGGAGAACTCAGGGGGAGGGGTTGAAGGTATCGGTCTACAATATCTAGGCTACGTGATCAGGGACCTGGCTGCACTAGAGGGTGGTGGATTCTAT
>MF423374_YFV_strainPA196_2017_SAI
AAGCTGTCAGAGTTTGGAAAGGCGAAGGGAAGCCGTGCCATCTGGTACATGTGGCTGGGAGCCCGATATCTTGAGTTTGAAGCCCTGGGATTCCTGAATGAGGACCACTGGGCATCCAGGGAGAACTCAGGGGGAGGGGTTGAAGGTATCGGTCTACAATATCTAGGCTACGTGATCAGGGACCTGGCTGCACTAGAGGGTGGTGGATTCTAT
>MF423375_YFV_strainRJ87_2017_SAI
AAGCTGTCAGAGTTTGGAAAGGCGAAGGGAAGCCGTGCCATCTGGTACATGTGGCTGGGAGCCCGATATCTTGAGTTTGAAGCCCTGGGATTCCTGAATGAGGACCACTGGGCATCCAGGGAGAACTCAGGGGGAGGGGTTGAAGGTATCGGTCTACAATATCTAGGCTACGTGATCAGGGACCTGGCTGCACTAGAGGGTGGTGGATTCTAT
>MF423376_YFV_strainRJ94_2017_SAI
AAGCTGTCAGAGTTTGGAAAGGCGAAGGGAAGCCGTGCCATCTGGTACATGTGGCTGGGAGCCCGATATCTTGAGTTTGAAGCCCTGGGATTCCTGAATGAGGACCACTGGGCATCCAGGGAGAACTCAGGGGGAGGGGTTGAAGGTATTGGTCTACAATATCTAGGCTACGTGATCAGGGACCTGGCTGCACTAGAGGGTGGTGGATTCTAT
>MF423377_YFV_strainRJ95_2017_SAI
AAGCTGTCAGAGTTTGGAAAGGCGAAGGGAAGCCGTGCCATCTGGTACATGTGGCTGGGAGCCCGATATCTTGAGTTTGAAGCCCTGGGATTCCTGAATGAGGACCACTGGGCATCCAGGGAGAACTCAGGGGGAGGGGTTGAAGGTATCGGTCTACAATATCTAGGCTACGTGATCAGGGACCTGGCTGCACTAGAGGGTGGTGGATTCTAT
>MF423378_YFV_strainRJ96_2017_SAI
AAGCTGTCAGAGTTTGGAAAGGCGAAGGGAAGCCGTGCCATCTGGTACATGTGGCTGGGAGCCCGATATCTTGAGTTTGAAGCCCTGGGATTCCTGAATGAGGACCACTGGGCATCCAGGGAGAACTCAGGGGGAGGGGTTGAAGGTATCGGTCTACAATATCTAGGCTACGTGATCAGGGACCTGGCTGCACTAGAGGGTGGTGGATTCTAT
>MF434851_YFV_strainH199_2017_SAI
AAGCTGTCAGAGTTTGGAAAGGCGAAGGGAAGCCGTGCCATCTGGTACATGTGGCTGGGAGCCCGATATCTTGAGTTTGAAGCCCTGGGATTCCTGAATGAGGACCACTGGGCATCCAGGGAGAACTCAGGGGGAGGGGTTGAAGGTATCGGTCTACAATATCTAGGCTACGTGATCAGGGACCTGGCTGCACTAGAGGGTGGTGGATTCTAT
>MF465805_YFV_strainYFV112_2017_SAI
AAGCTGTCAGAGTTTGGAAAGGCGAAGGGAAGCCGTGCCATCTGGTACATGTGGCTGGGAGCCCGATATCTTGAGTTTGAAGCCCTGGGATTCCTGAATGAGGACCACTGGGCATCCAGGGAGAACTCAGGGGGAGGGGTTGAAGGTATCGGTCTACAATATCTAGGCTACGTGATCAGGGACCTGGCTGCACTAGAGGGTGGTGGATTCTAT
>MF538782_YFV_strainH190_2017_SAI
AAGCTGTCAGAGTTTGGAAAGGCGAAGGGAAGCCGTGCCATCTGGTACATGTGGCTGGGAGCCCGATATCTTGAGTTTGAAGCCCTGGGATTCCTGAATGAGGACCACTGGGCATCCAGGGAGAACTCAGGGGGAGGGGTTGAAGGTATCGGTCTACAATATCTAGGCTACGTGATCAGGGACCTGGCTGCACTAGAGGGTGGTGGATTCTAT
>MF538783_YFV_strainH191_2017_SAI
AAGCTGTCAGAGTTTGGAAAGGCGAAGGGAAGCCGTGCCATCTGGTACATGTGGCTGGGAGCCCGATATCTTGAGTTTGAAGCCCTGGGATTCCTGAATGAGGACCACTGGGCATCCAGGGAGAACTCAGGGGGAGGGGTTGAAGGTATCGGTCTACAATATCTAGGCTACGTGATCAGGGACCTGGCTGCACTAGAGGGTGGTGGATTCTAT
>MF538784_YFV_strainH196_2017_SAI
AAGCTGTCAGAGTTTGGAAAGGCGAAGGGAAGCCGTGCCATCTGGTACATGTGGCTGGGAGCCCGATATCTTGAGTTTGAAGCCCTGGGATTCCTGAATGAGGACCACTGGGCATCCAGGGAGAACTCAGGGGGAGGGGTTGAAGGTATCGGTCTACAATATCTAGGCTACGTGATCAGGGACCTGGCTGCACTAGAGGGTGGTGGATTCTAT
>MF538785_YFV_strainRJ97_2017_SAI
AAGCTGTCAGAGTTTGGAAAGGCGAAGGGAAGCCGTGCCATCTGGTACATGTGGCTGGGAGCCCGATATCTTGAGTTTGAAGCCCTGGGATTCCTGAATGAGGACCACTGGGCATCCAGGGAGAACTCAGGGGGAGGGGTTGAAGGTATCGGTCTACAATATCTAGGCTACGTGATCAGGGACCTGGCTGCACTAGAGGGTGGTGGATTCTAT
>MF538786_YFV_strainRJ104_2017_SAI
AAGCTGTCAGAGTTTGGAAAGGCGAAGGGAAGCCGTGCCATCTGGTACATGTGGCTGGGAGCCCGATATCTTGAGTTTGAAGCCCTGGGATTCCTGAATGAGGACCACTGGGCATCCAGGGAGAACTCAGGGGGAGGGGTTGAAGGTATCGGTCTACAATATCTAGGCTACGTGATCAGGGACCTGGCTGCACTAGAGGGTGGTGGATTCTAT
>MG051217_YFV_YFV-17D_WAII
AAGCTGTCAGAGTTTGGGAAAGCAAAGGGAAGCCGTGCCATATGGTATATGTGGCTGGGAGCGCGGTATCTTGAGTTTGAGGCCCTGGGATTCCTGAATGAGGACCATTGGGCTTCCAGGGAAAACTCAGGAGGAGGAGTGGAAGGCATTGGCTTACAATACCTAGGATATGTGATCAGAGACCTGGCTGCAATGGATGGTGGTGGATTCTAC
>MG051218_YFV_strainYFV-FNV_WAII
AAGCTGTCAGAGTTTGGGAAAGCAAAGGGAAGCCGTGCCATATGGTATATGTGGCTGGGAGCGCGGTATCTTGAGTTTGAGGCCCTGGGATTCCTGAATGAGGACCATTGGGCTTCCAGGGAAAACTCAGGAGGAGGAGTGGAAGGCATTGGCTTACAATACCTAGGATATGTGATCAGAGACCTGGCTGCAATGGATGGTGGTGGACTCTAC
>MG922934_YFV_BNI-YFV-AND/17_DEU_2017_WAII
AAGCTGTCAGAGTTTGGGAAAGCAAAGGGAAGCCGTGCCATATGGTATATGTGGCTGGGAGCGCGGTATCTTGAGTTTGAGGCCCTGGGATTCCTGAATGAGGACCATTGGGCTTCCAGGGAAAACTCAGGAGGAGGAGTGGAAGGCATTGGCTTACAATACCTAGGATATGTGATCAGAGACCTGGCTGCAATGGATGGTGGTGGATTCTAC
>MG969501_YFV_strain_FIOCRUZ71530/MG/01_2001_SAI
AAGCTGTCAGAGTTTGGAAAGGCGAAGGGAAGCCGTGCCATCTGGTACATGTGGCTGGGAGCTCGATATCTTGAGTTTGAAGCCCTGGGATTCCTGAATGAGGACCACTGGGCATCCAGGGAGAACTCAGGGGGAGGGGTTGAAGGTATCGGTCTACAATATCTAGGCTACGTGATCAGGGACCTGGCTGCACTAGAGGGTGGTGGATTCTAT
>MH018064_YFV_strain_YFV/Monkey/Brazil/2017/M5_2017_SAI
AAGCTGTCAGAGTTTGGAAAGGCGAAGGGAAGCCGTGCCATCTGGTACATGTGGCTGGGAGCCCGATATCTTGAGTTTGAAGCCCTGGGATTCCTGAATGAGGACCACTGGGCATCCAGGGAGAACTCAGGGGGAGGGGTTGAAGGTATCGGTCTACAATATCTAGGCTACGTGATCAGGGACCTGGCTGCACTAGAGGGTGGTGGATTCTAT
>MH018065_YFV_strain_YFV/Monkey/Brazil/2017/M7_2017_SAI
AAGCTGTCAGAGTTTGGAAAGGCGAAGGGAAGCCGTGCCATCTGGTACATGTGGCTGGGAGCCCGATATCTTGAGTTTGAAGCCCTGGGATTCCTGAATGAGGACCACTGGGCATCCAGGGAGAACTCAGGGGGAGGGGTTGAAGGTATCGGTCTACAATATCTAGGCTACGTGATCAGGGACCTGGCTGCACTAGAGGGTGGTGGATTCTAT
>MH018066_YFV_strain_YFV/Monkey/Brazil/2017/M9_2017_SAI
AAGCTGTCAGAGTTTGGAAAGGCGAAGGGAAGCCGTGCCATCTGGTACATGTGGCTGGGAGCCCGATATCTTGAGTTTGAAGCCCTGGGATTCCTGAATGAGGACCACTGGGCATCCAGGGAGAACTCAGGGGGAGGGGTTGAAGGTATCGGTCTACAATATCTAGGCTACGTGATCAGGGACCTGGCTGCACTAGAGGGTGGTGGATTCTAT
>MH018068_YFV_strain_YFV/Human/Brazil/2017/M16_2017_SAI
AAGCTGTCAGAGTTTGGAAAGGCGAAGGGAAGCCGTGCCATCTGGTACATGTGGCTGGGAGCCCGATATCTTGAGTTTGAAGCCCTGGGATTCCTGAATGAGGACCACTGGGCATCCAGGGAGAACTCAGGGGGAGGGGTTGAAGGTATCGGTCTACAATATCTAGGCTACGTGATCAGGGACCTGGCTGCACTAGAGGGTGGTGGATTCTAT
>MH018072_YFV_strain_YFV/Human/Brazil/2017/M26_2017_SAI
AAGCTGTCAGAGTTTGGAAAGGCGAAGGGAAGCCGTGCCATCTGGTACATGTGGCTGGGAGCCCGATATCTTGAGTTTGAAGCCCTGGGATTCCTGAATGAGGACCACTGGGCATCCAGGGAGAACTCAGGGGGAGGGGTTGAAGGTATCGGTCTACAATATCTAGGCTACGTGATCAGGGACCTGGCTGCACTAGAGGGTGGTGGATTCTAT
>MH018074_YFV_strain_YFV/Human/Brazil/2017/M36_2017_SAI
AAGCTGTCAGAGTTTGGAAAGGCGAAGGGAAGCCGTGCCATCTGGTACATGTGGCTGGGAGCCCGATATCTTGAGTTTGAAGCCCTGGGATTCCTGAATGAGGACCACTGGGCATCCAGGGAGAACTCAGGGGGAGGGGTTGAAGGTATCGGTCTACAATATCTAGGCTACGTGATCAGGGACCTGGCTGCACTAGAGGGTGGTGGATTCTAT
>MH444794_YFV_strainFNV-FC_WAII
AAGCTGTCAGAGTTTGGGAAAGCAAAGGGAAGCCGTGCCATATGGTATATGTGGCTGGGAGCGCGGTATCTTGAGTTTGAGGCCCTGGGATTCCTGAATGAGGACCATTGGGCTTCCAGGGAAAACTCAGGAGGAGGAGTGGAAGGCATTGGCTTACAATACCTAGGATATGTGATCAGAGACCTGGCTGCAATGGATGGTGGTGGACTCTAC
>MH444795_YFV_strainFNV-IP_WAII
AAGCTGTCAGAGTTTGGGAAAGCAAAGGGAAGCCGTGCCATATGGTATATGTGGCTGGGAGCGCGGTATCTTGAGTTTGAGGCCCTGGGATTCCTGAATGAGGACCATTGGGCTTCCAGGGAAAACTCAGGAGGAGGAGTGGAAGGCATTGGCTTACAATACCTAGGATATGTGATCAGAGACCTGGCTGCAATGGATGGTGGTGGACTCTAC
>MH444796_YFV_strainFNV-NT_WAII
AAGCTGTCAGAGTTTGGGAAAGCAAAGGGAAGCCGTGCCATATGGTATATGTGGCTGGGAGCGCGGTATCTTGAGTTTGAGGCCCTGGGATTCCTGAATGAGGACCATTGGGCTTCCAGGGAAAACTCAGGAGGAGGAGTGGAAGGCATTGGCTTACAATACCTAGGATATGTGATCAGAGACCTGGCTGCAATGGATGGTGGTGGACTCTAC
>MH444797_YFV_strainFNV-Yale_WAII
AAGCTGTCAGAGTTTGGGAAAGCAAAGGGAAGCCGTGCCATATGGTATATGTGGCTGGGAGCGCGGTATCTTGAGTTTGAGGCCCTGGGATTCCTGAATGAGGACCATTGGGCTTCCAGGGAAAACTCAGGAGGAGGAGTGGAAGGCATTGGCTTACAATACCTAGGATATGTGATCAGAGACCTGGCTGCAATGGATGGTGGTGGACTCTAC
>MH444798_YFV_strainFVV_WAII
AAGCTGTCAGAGTTTGGGAAAGCAAAGGGAAGCCGTGCCATATGGTATATGTGGCTGGGAGCGCGGTATCTTGAGTTTGAGGCCCTGGGATTCCTGAATGAGGACCATTGGGCTTCCAGGGAAAACTCAGGAGGAGGAGTGGAAGGCATTGGCTTACAATACCTAGGATATGTGATCAGAGACCTGGCTGCAATGGATGGTGGTGGATTCTAC
>MH484424_YFV_strain_YFV/Human/Brazil/2017/RJ148_2017_SAI
AAGCTGTCAGAGTTTGGAAAGGCGAAGGGAAGCCGTGCCATCTGGTACATGTGGCTGGGAGCCCGATATCTTGAGTTTGAAGCCCTGGGATTCCTGAATGAGGACCACTGGGCATCCAGGGAGAACTCAGGGGGAGGGGTTGAAGGTATCGGTCTACAATATCTAGGCTACGTGATCAGGGACCTGGCTGCACTAGAGGGTGGTGGATTCTAT
>MH484425_YFV_strain_YFV/Human/Brazil/2017/RJ150_2017_SAI
AAGCTGTCAGAGTTTGGAAAGGCGAAGGGAAGCCGTGCCATCTGGTACATGTGGCTGGGAGCCCGATATCTTGAGTTTGAAGCCCTGGGATTCCTGAATGAGGACCACTGGGCATCCAGGGAGAACTCAGGGGGAGGGGTTGAAGGTATCGGTCTACAATATCTAGGCTACGTGATCAGGGACCTGGCTGCACTAGAGGGTGGTGGATTCTAT
>MH484428_YFV_strain_YFV/Human/Brazil/2017/RJ157_2017_SAI
AAGCTGTCAGAGTTTGGAAAGGCGAAGGGAAGCCGTGCCATCTGGTACATGTGGCTGGGAGCCCGATATCTTGAGTTTGAAGCCCTGGGATTCCTGAATGAGGACCACTGGGCATCCAGGGAGAACTCAGGGGGAGGGGTTGAAGGTATCGGTCTACAATATCTAGGCTACGTGATCAGGGACCTGGCTGCACTAGAGGGTGGTGGATTCTAT
>MH484430_YFV_strain_YFV/Monkey/Brazil/2017/RJ163_2017_SAI
AAGCTGTCAGAGTTTGGAAAGGCGAAGGGAAGCCGTGCCATCTGGTACATGTGGCTGGGAGCCCGATATCTTGAGTTTGAAGCCCTGGGATTCCTGAATGAGGACCACTGGGCATCCAGGGAGAACTCAGGGGGAGGGGTTGAAGGTATCGGTCTACAATATCTAGGCTACGTGATCAGGGACCTGGCTGCACTAGAGGGTGGTGGATTCTAT
>MH484431_YFV_strain_YFV/Monkey/Brazil/2017/RJ164_2017_SAI
AAGCTGTCAGAGTTTGGAAAGGCGAAGGGAAGCCGTGCCATCTGGTACATGTGGCTGGGAGCCCGATATCTTGAGTTTGAAGCCTTGGGATTCCTGAATGAGGACCACTGGGCATCCAGGGAGAACTCAGGGGGAGGGGTTGAAGGTATCGGTCTACAATATCTAGGCTACGTGATCAGGGACCTGGCTGCACTAGAGGGTGGTGGATTCTAT
>MH484432_YFV_strain_YFV/Monkey/Brazil/2017/RJ168_2017_SAI
AAGCTGTCAGAGTTTGGAAAGGCGAAGGGAAGCCGTGCCATCTGGTACATGTGGCTGGGAGCCCGATATCTTGAGTTTGAAGCCCTGGGATTCCTGAATGAGGACCACTGGGCATCCAGGGAGAACTCAGGGGGAGGGGTTGAAGGTATCGGTCTACAATATCTAGGCTACGTGATCAGGGACCTGGCTGCACTAGAGGGTGGTGGATTCTAT
>MH484433_YFV_strain_YFV/Monkey/Brazil/2017/RJ171_2017_SAI
AAGCTGTCAGAGTTTGGAAAGGCGAAGGGAAGCCGTGCCATCTGGTACATGTGGCTGGGAGCCCGATATCTTGAGTTTGAAGCCCTGGGATTCCTGAATGAGGACCACTGGGCATCCAGGGAGAACTCAGGGGGAGGGGTTGAAGGTATCGGTCTACAATATCTAGGCTACGTGATCAGGGACCTGGCTGCACTAGAGGGTGGTGGATTCTAT
>MH633684_YFV_strainYF-BJ1_2016_ANG
AAACTCTCTGAATTTGGAAAGGCCAAAGGGAGCCGTGCTATCTGGTACATGTGGCTTGGGGCACGGTTCCTTGAGTTTGAAGCTCTTGGGTTTTTAAATGAAGATCACTGGGCCTCCCGGGAGAACTCGGGGGGAGGAGTTGAGGGCATAGGACTCCAGTACTTGGGCTATGTTATCAGGGACTTGTCAACCAAAGAAGGTGGAGGGTTTTAT
>MH633685_YFV_strainYF-BJ2_2016_ANG
AAACTCTCTGAATTTGGAAAGGCCAAAGGGAGCCGTGCTATCTGGTACATGTGGCTTGGGGCACGGTTCCTTGAGTTTGAAGCTCTTGGGTTTTTAAATGAAGATCACTGGGCCTCCCGGGAGAACTCGGGGGGAGGAGTTGAGGGCATAGGACTCCAGTACTTGGGCTATGTTATCAGGGACTTGTCAACCAAAGAAGGTGGAGGGTTTTAT
>MH633686_YFV_strainYF-BJ3_2016_ANG
AAACTCTCTGAATTTGGAAAGGCCAAAGGGAGCCGTGCTATCTGGTACATGTGGCTTGGGGCACGGTTCCTTGAGTTTGAAGCTCTTGGGTTTTTAAATGAAGATCACTGGGCCTCCCGGGAGAACTCGGGGGGAGGAGTTGAGGGCATAGGACTCCAGTACTTGGGCTATGTTATCAGGGACTTGTCAACCAAAGAAGGTGGAGGGTTTTAT
>MH633687_YFV_strainYF-BJ4_2016_ANG
AAACTCTCTGAATTTGGAAAGGCCAAAGGGAGCCGTGCTATCTGGTACATGTGGCTTGGGGCACGGTTCCTTGAGTTTGAAGCTCTTGGGTTTTTAAATGAAGATCACTGGGCCTCCCGGGAGAACTCGGGGGGAGGAGTTGAGGGCATAGGACTCCAGTACTTGGGCTATGTTATCAGGGACTTGTCAACCAAAGAAGGTGGAGGGTTTTAT
>MH633688_YFV_strainYF-BJ5_2016_ANG
AAACTCTCTGAATTTGGAAAGGCCAAAGGGAGCCGTGCTATCTGGTACATGTGGCTTGGGGCACGGTTCCTTGAGTTTGAAGCTCTTGGGTTTTTAAATGAAGATCACTGGGCCTCCCGGGAGAACTCGGGGGGAGGAGTTGAGGGCATAGGACTCCAGTACTTGGGCTATGTTATCAGGGACTTGTCAACCAAAGAAGGTGGAGGGTTTTAT
>MH666056_YFV_strainSPAn16/2016_2016_SAI
AAGCTGTCAGAGTTTGGAAAGGCGAAGGGAAGCCGTGCCATCTGGTACATGTGGCTGGGAGCCCGATATCTTGAGTTTGAAGCCCTGGGATTCCTGAATGAGGACCACTGGGCATCCAGGGAGAACTCAGGGGGAGGGGTTGAAGGTATCGGTCTACAATATCTAGGCTACGTGATCAGGGACCTGGCTGCACTAGAGGGTGGTGGATTCTAT
>MH666057_YFV_strainSPAn14/2017_NLD_2018_SAI
AAGCTGTCAGAGTTTGGAAAGGCGAAGGGAAGCCGTGCCATCTGGTACATGTGGCTGGGAGCCCGATATCTTGAGTTTGAAGCCCTGGGATTCCTGAATGAGGACCACTGGGCATCCAGGGAGAACTCAGGGGGAGGGGTTGAAGGTATCGGCCTACAATATCTAGGCTACGTGATCAGGGACCTGGCTGCACTAGAGGGTGGTGGATTCTAT
>U21055_YFV_French_neurotropic_strain_WAII
AAGCTGTCAGAGTTTGGGAAAGCAAAGGGAAGCCGTGCCATATGGTATATGTGGCTGGGAGCGCGGTATCTTGAGTTTGAGGCCCTGGGATTCCTGAATGAGGACCATTGGGCTTCCAGGGAAAACTCAGGAGGAGGAGTGGAAGGCATTGGCTTACAATACCTAGGATATGTGATCAGAGACCTGGCTGCAATGGATGGTGGTGGATTCTAC
>U21056_YFV_French_viscerotropic_strain_WAII
AAGCTGTCAGAGTTTGGGAAAGCAAAGGGAAGCCGTGCCATATGGTATATGTGGCTGGGAGCGCGGTATCTTGAGTTTGAGGCCCTGGGATTCCTGAATGAGGACCATTGGGCTTCCAGGGAAAACTCAGGAGGAGGAGTGGAAGGCATTGGCTTACAATACCTAGGATATGTGATCAGAGACCTGGCTGCAATGGATGGTGGTGGATTCTAC
>U54798_YFV_strain85-82H_IvoryCoast_1982_WAI
AAGTTGTCAGAGTTTGGGAAAGCAAAAGGAAGCCGTGCCATCTGGTACATGTGGCTGGGGGCGCGGTATCTTGAGTTTGAAGCCCTAGGATTCCTGAATGAAGACCATTGGGCATCCAGAGAGAATTCGGGGGGAGGAGTAGAAGGCATTGGTTTACAGTACCTAGGATATGTGATCAGAGACTTGGCTGCAATGGATGGTGGGGGATTCTA
>X03700_YFV_17D_WAII
AAGCTGTCAGAGTTTGGGAAAGCAAAGGGAAGCCGTGCCATATGGTATATGTGGCTGGGAGCGCGGTATCTTGAGTTTGAGGCCCTGGGATTCCTGAATGAGGACCATTGGGCTTCCAGGGAAAACTCAGGAGGAGGAGTGGAAGGCATTGGCTTACAATACCTAGGATATGTGATCAGAGACCTGGCTGCAATGGATGGTGGTGGATTCTAC
>MN613582_YFV_Human/Brazil/2017/MG0015_2017_SAI
AAGCTGTCAGAGTTTGGAAAGGCGAAGGGAAGCCGTGCCATCTGGTACATGTGGCTGGGAGCCCGATATCTTGAGTTTGAAGCCCTGGGATTCCTGAATGAGGACCACTGGGCATCCAGGGAGAACTCAGGGGGAGGGGTTGAAGGTATCGGTCTACAATATCTAGGCTACGTGATCAGGGACCTGGCTGCACTAGAGGGTGGTGGATTCTAT
>MN613581_YFV_Human/Brazil/2017/MG0046_2017_SAI
AAGCTGTCAGAGTTTGGAAAGGCGAAGGGAAGCCGTGCCATCTGGTACATGTGGCTGGGAGCCCGATATCTTGAGTTTGAAGCCCTGGGATTCCTGAATGAGGACCACTGGGCATCCAGGGAGAACTCAGGGGGAGGGGTTGAAGGTATCGGTCTACAATATCTAGGCTACGTGATCAGGGACCTGGCTGCACTAGAGGGTGGTGGATTCTAT
>MN613580_YFV_Human/Brazil/2017/MG0047_2017_SAI
AAGCTGTCAGAGTTTGGAAAGGCGAAGGGAAGCCGTGCCATCTGGTACATGTGGCTGGGAGCCCGATATCTTGAGTTTGAAGCCCTGGGATTCCTGAATGAGGACCACTGGGCATCCAGGGAGAACTCAGGGGGAGGGGTTGAAGGTATCGGTCTACAATATCTAGGCTACGTGATCAGGGACCTGGCTGCACTAGAGGGTGGTGGATTCTAT
>MN613579_YFV_Human/Brazil/2017/MG0061_2017_SAI
AAGCTGTCAGAGTTTGGAAAGGCGAAGGGAAGCCGTGCCATCTGGTACATGTGGCTGGGAGCCCGATATCTTGAGTTTGAAGCCCTGGGATTCCTGAATGAGGACCACTGGGCATCCAGGGAGAACTCAGGGGGAGGGGTTGAAGGTATCGGTCTACAATATCTAGGCTACGTGATCAGGGACCTGGCTGCACTAGAGGGTGGTGGATTCTAT
>MN613578_YFV_Human/Brazil/2017/MG0079_2017_SAI
AAGCTGTCAGAGTTTGGAAAGGCGAAGGGAAGCCGTGCCATCTGGTACATGTGGCTGGGAGCCCGATATCTTGAGTTTGAAGCCCTGGGATTCCTGAATGAGGACCACTGGGCATCCAGGGAGAACTCAGGGGGAGGGGTTGAAGGTATCGGTCTACAATATCTAGGCTACGTGATCAGGGACCTGGCTGCACTAGAGGGTGGTGGATTCTAT
>MN613577_YFV_Human/Brazil/2017/MG0083_2017_SAI
AAGCTGTCAGAGTTTGGAAAGGCGAAGGGAAGCCGTGCCATCTGGTACATGTGGCTGGGAGCCCGATATCTTGAGTTTGAAGCCCTGGGATTCCTGAATGAGGACCACTGGGCATCCAGGGAGAACTCAGGGGGAGGGGTTGAAGGTATCGGTCTACAATATCTAGGCTACGTGATCAGGGACCTGGCTGCACTAGAGGGTGGTGGATTCTAT
>MN613576_YFV_Human/Brazil/2017/MG0110_2017_SAI
AAGCTGTCAGAGTTTGGAAAGGCGAAGGGAAGCCGTGCCATCTGGTACATGTGGCTGGGAGCCCGATATCTTGAGTTTGAAGCCCTGGGATTCCTGAATGAGGACCACTGGGCATCCAGGGAGAACTCAGGGGGAGGGGTTGAAGGTATCGGTCTACAATATCTAGGCTACGTGATCAGGGACCTGGCTGCACTAGAGGGTGGTGGANTCTAT
>MN613575_YFV_Human/Brazil/2017/MG0118_2017_SAI
AAGCTGTCAGAGTTTGGAAAGGCGAAGGGAAGCCGTGCCATCTGGTACATGTGGCTGGGAGCCCGATATCTTGAGTTTGAAGCCCTGGGATTCCTGAATGAGGACCACTGGGCATCCAGGGAGAACTCAGGGGGAGGGGTTGAAGGTATCGGTCTACAATATCTAGGCTACGTGATCAGGGACCTGGCTGCACTAGAGGGTGGTGGATTCTAT
>MN613574_YFV_Human/Brazil/2017/MG0126_2017_SAI
AAGCTGTCAGAGTTTGGAAAGGCGAAGGGAAGCCGTGCCATCTGGTACATGTGGCTGGGAGCCCGATATCTTGAGTTTGAAGCCCTGGGATTCCTGAATGAGGACCACTGGGCATCCAGGGAGAACTCAGGGGGAGGGGTTGAAGGTATCGGTCTACAATATCTAGGCTACGTGATCAGGGACCTGGCTGCACTAGAGGGTGGTGGATTCTAT
>MN613573_YFV_Human/Brazil/2017/MG0128_2017_SAI
AAGCTGTCAGAGTTTGGAAAGGCGAAGGGAAGCCGTGCCATCTGGTACATGTGGCTGGGAGCCCGATATCTTGAGTTTGAAGCCCTGGGATTCCTGAATGAGGACCACTGGGCATCCAGGGAGAACTCAGGGGGAGGGGTTGAAGGTATCGGTCTACAATATCTAGGCTACGTGATCAGGGACCTGGCTGCACTAGAGGGTGGTGGATTCTAT
>MN613572_YFV_Human/Brazil/2017/MG0130_2017_SAI
AAGCTGTCAGAGTTTGGAAAGGCGAAGGGAAGCCGTGCCATCTGGTACATGTGGCTGGGAGCCCGATATCTTGAGTTTGAAGCCCTGGGATTCCTGAATGAGGACCACTGGGCATCCAGGGAGAACTCAGGGGGAGGGGTTGAAGGTATCGGTCTACAATATCTAGGCTACGTGATCAGGGACCTGGCTGCACTAGAGGGTGGTGGATTCTAT
>MN613571_YFV_Human/Brazil/2017/MG0153_2017_SAI
AAGCTGTCAGAGTTTGGAAAGGCGAAGGGAAGCCGTGCCATCTGGTACATGTGGCTGGGAGCCCGATATCTTGAGTTTGAAGCCCTGGGATTCCTGAATGAGGACCACTGGGCATCCAGGGAGAACTCAGGGGGAGGGGTTGAAGGTATCGGTCTACAATATCTAGGCTACGTGATCAGGGACCTGGCTGCACTAGAGGGTGGTGGATTCTAT
>MN613570_YFV_Human/Brazil/2017/MG0371_2017_SAI
AAGCTGTCAGAGTTTGGAAAGGCGAAGGGAAGCCGTGCCATCTGGTACATGTGGCTGGGAGCCCGATATCTTGAGTTTGAAGCCCTGGGATTCCTGAATGAGGACCACTGGGCATCCAGGGAGAACTCAGGGGGAGGGGTTGAAGGTATCGGTCTACAATATCTAGGCTACGTGATCAGGGACCTGGCTGCACTAGAGGGTGGTGGATTCTAT
>MN613569_YFV_Human/Brazil/2017/MG0702_2017_SAI
AAGCTGTCAGAGTTTGGAAAGGCGAAGGGAAGCCGTGCCATCTGGTACATGTGGCTGGGAGCCCGATATCTTGAGTTTGAAGCCCTGGGATTCCTGAATGAGGACCACTGGGCATCCAGGGAGAACTCAGGGGGAGGGGTTGAAGGTATCGGTCTACAATATCTAGGCTACGTGATCAGGGACCTGGCTGCACTAGAGGGTGGTGGATTCTAT
>MN613568_YFV_Human/Brazil/2017/MG0757_2017_SAI
AAGCTGTCAGAGTTTGGAAAGGCGAAGGGAAGCCGTGCCATCTGGTACATGTGGCTGGGAGCCCGATATCTTGAGTTTGAAGCCCTGGGATTCCTGAATGAGGACCACTGGGCATCCAGGGAGAACTCAGGGGGAGGGGTTGAAGGTATCGGTCTACAATATCTAGGCTACGTGATCAGGGACCTGGCTGCACTAGAGGGTGGTGGATTCTAT
>MN613567_YFV_Human/Brazil/2017/PC/MG0001_BR_2017_SAI
AAGCTGTCAGAGTTTGGAAAGGCGAAGGGAAGCCGTGCCATCTGGTACATGTGGCTGGGAGCCCGATATCTTGAGTTTGAAGCCCTGGGATTCCTGAATGAGGACCACTGGGCATCCAGGGAGAACTCAGGGGGAGGGGTTGAAGGTATCGGTCTACAATATCTAGGCTACGTGATCAGGGACCTGGCTGCACTAGAGGGTGGTGGATTCTAT
>MN613566_YFV_Human/Brazil/2017/PC/MG0002_BR_2017_SAI
AAGCTGTCAGAGTTTGGAAAGGCGAAGGGAAGCCGTGCCATCTGGTACATGTGGCTGGGAGCCCGATATCTTGAGTTTGAAGCCCTGGGATTCCTGAATGAGGACCACTGGGCATCCAGGGAGAACTCAGGGGGAGGGGTTGAAGGTATCGGTCTACAATATCTAGGCTACGTGATCAGGGACCTGGCTGCACTAGAGGGTGGTGGATTCTAT
>MN613565_YFV_Human/Brazil/2017/PC/MG0003_BR_2017_SAI
AAGCTGTCAGAGTTTGGAAAGGCGAAGGGAAGCCGTGCCATCTGGTACATGTGGCTGGGAGCCCGATATCTTGAGTTTGAAGCCCTGGGATTCCTGAATGAGGACCACTGGGCATCCAGGGAGAACTCAGGGGGAGGGGTTGAAGGTATCGGTCTACAATATCTAGGCTACGTGATCAGGGACCTGGCTGCACTAGAGGGTGGTGGATTCTAT
>MN613564_YFV_Human/Brazil/2017/PC/MG0004_BR_2017_SAI
AAGCTGTCAGAGTTTGGAAAGGCGAAGGGAAGCCGTGCCATCTGGTACATGTGGCTGGGAGCCCGATATCTTGAGTTTGAAGCCCTGGGATTCCTGAATGAGGACCACTGGGCATCCAGGGAGAACTCAGGGGGAGGGGTTGAAGGTATCGGTCTACAATATCTAGGCTACGTGATCAGGGACCTGGCTGCACTAGAGGGTGGTGGATTCTAT
>MN613563_YFV_Human/Brazil/2018/MG0302_BR_2018_SAI
AAGCTGTCAGAGTTTGGAAAGGCGAAGGGAAGCCGTGCCATCTGGTACATGTGGCTGGGAGCCCGATATCTTGAGTTTGAAGCCCTGGGATTCCTGAATGAGGACCACTGGGCATCCAGGGAGAACTCAGGGGGAGGGGTTGAAGGTATCGGTCTACAATATCTAGGCTACGTGATCAGGGACCTGGCTGCACTAGAGGGTGGTGGATTCTAT
>MN613562_YFV_Human/Brazil/2018/MG0307_BR_2018_SAI
AAGCTGTCAGAGTTTGGAAAGGCGAAGGGAAGCCGTGCCATCTGGTACATGTGGCTGGGAGCCCGATATCTTGAGTTTGAAGCCCTGGGATTCCTGAATGAGGACCACTGGGCATCCAGGGAGAACTCAGGGGGAGGGGTTGAAGGTATCGGTCTACAATATCTAGGCTACGTGATCAGGGACCTGGCTGCACTAGAGGGTGGTGGATTCTAT
>MN613561_YFV_Human/Brazil/YFV-17DD/016_BR_2018_WAII
AAGCTGTCAGAGTTTGGGAAAGCAAAGGGAAGCCGTGCCATATGGTATATGTGGCTGGGAGCGCGGTATCTTGAGTTTGAGGCCCTGGGATTCCTGAATGAGGACCATTGGGCTTCCAGGGAAAACTCAGGAGGAGGAGTGGAAGGCATTGGCTTACAATACCTAGGATATGTGATCAGAGACCTGGCTGCAATGGATGGTGGTGGATTCTAC
>MN613560_YFV_Human/Brazil/YFV-17DD/026_BR_2018_WAII
AAGCTGTCAGAGTTTGGGAAAGCAAAGGGAAGCCGTGCCATATGGTATATGTGGCTGGGAGCGCGGTATCTTGAGTTTGAGGCCCTGGGATTCCTGAATGAGGACCATTGGGCTTCCAGGGAAAACTCAGGAGGAGGAGTGGAAGGCATTGGCTTACAATACCTAGGATATGTGATCAGAGACCTGGCTGCAATGGATGGTGGTGGATTCTAC
>MN613559_YFV_Human/Brazil/YFV-17DD/039_BR_2018_WAII
AAGCTGTCAGAGTTTGGGAAAGCAAAGGGAAGCCGTGCCATATGGTATATGTGGCTGGGAGCGCGGTATCTTGAGTTTGAGGCCCTGGGATTCCTGAATGAGGACCATTGGGCTTCCAGGGAAAACTCAGGAGGAGGAGTGGAAGGCATTGGCTTACAATACCTAGGATATGTGATCAGAGACCTGGCTGCAATGGATGGTGGTGGATTCTAC
>MN613558_YFV_Human/Brazil/YFV-17DD/041_BR_2018_WAII
AAGCTGTCAGAGTTTGGGAAAGCAAAGGGAAGCCGTGCCATATGGTATATGTGGCTGGGAGCGCGGTATCTTGAGTTTGAGGCCCTGGGATTCCTGAATGAGGACCATTGGGCTTCCAGGGAAAACTCAGGAGGAGGAGTGGAAGGCATTGGCTTACAATACCTAGGATATGTGATCAGAGACCTGGCTGCAATGGATGGTGGTGGATTCTAC
>MN613557_YFV_Human/Brazil/YFV-17DD/053_BR_2018_WAII
AAGCTGTCAGAGTTTGGGAAAGCAAAGGGAAGCCGTGCCATATGGTATATGTGGCTGGGAGCGCGGTATCTTGAGTTTGAGGCCCTGGGATTCCTGAATGAGGACCATTGGGCTTCCAGGGAAAACTCAGGAGGAGGAGTGGAAGGCATTGGCTTACAATACCTAGGATATGTGATCAGAGACCTGGCTGCAATGGATGGTGGTGGATTCTAC
>MN613556_YFV_Human/Brazil/YFV-17DD/064_BR_2018_WAII
AAGCTGTCAGAGTTTGGGAAAGCAAAGGGAAGCCGTGCCATATGGTATATGTGGCTGGGAGCGCGGTATCTTGAGTTTGAGGCCCTGGGATTCCTGAATGAGGACCATTGGGCTTCCAGGGAAAACTCAGGAGGAGGAGTGGAAGGCATTGGCTTACAATACCTAGGATATGTGATCAGAGACCTGGCTGCAATGGATGGTGGTGGATTCTAC
>MN613555_YFV_Human/Brazil/YFV-17DD/074_BR_2018_WAII
AAGCTGTCAGAGTTTGGGAAAGCAAAGGGAAGCCGTGCCATATGGTATATGTGGCTGGGAGCGCGGTATCTTGAGTTTGAGGCCCTGGGATTCCTGAATGAGGACCATTGGGCTTCCAGGGAAAACTCAGGAGGAGGAGTGGAAGGCATTGGCTTACAATACCTAGGATATGTGATCAGAGACCTGGCTGCAATGGATGGTGGTGGATTCTAC
>MN613554_YFV_Human/Brazil/YFV-17DD/076_BR_2018_WAII
AAGCTGTCAGAGTTTGGGAAAGCAAAGGGAAGCCGTGCCATATGGTATATGTGGCTGGGAGCGCGGTATCTTGAGTTTGAGGCCCTGGGATTCCTGAATGAGGACCATTGGGCTTCCAGGGAAAACTCAGGAGGAGGAGTGGAAGGCATTGGCTTACAATACCTAGGATATGTGATCAGAGACCTGGCTGCAATGGATGGTGGTGGATTCTAC
>MN613553_YFV_Human/Brazil/YFV-17DD/091_BR_2018_WAII
AAGCTGTCAGAGTTTGGGAAAGCAAAGGGAAGCCGTGCCATATGGTATATGTGGCTGGGAGCGCGGTATCTTGAGTTTGAGGCCCTGGGATTCCTGAATGAGGACCATTGGGCTTCCAGGGAAAACTCAGGAGGAGGAGTGGAAGGCATTGGCTTACAATACCTAGGATATGTGATCAGAGACCTGGCTGCAATGGATGGTGGTGGATTCTAC
>MN613552_YFV_Human/Brazil/YFV-17DD/243_BR_2018_WAII
AAGCTGTCAGAGTTTGGGAAAGCAAAGGGAAGCCGTGCCATATGGTATATGTGGCTGGGAGCGCGGTATCTTGAGTTTGAGGCCCTGGGATTCCTGAATGAGGACCATTGGGCTTCCAGGGAAAACTCAGGAGGAGGAGTGGAAGGCATTGGCTTACAATACCTAGGATATGTGATCAGAGACCTGGCTGCAATGGATGGTGGTGGATTCTAC
>MN613551_YFV_Human/Brazil/YFV-17DD/251_BR_2018_WAII
AAGCTGTCAGAGTTTGGGAAAGCAAAGGGAAGCCGTGCCATATGGTATATGTGGCTGGGAGCGCGGTATCTTGAGTTTGAGGCCCTGGGATTCCTGAATGAGGACCATTGGGCTTCCAGGGAAAACTCAGGAGGAGGAGTGGAAGGCATTGGCTTACAATACCTAGGATATGTGATCAGAGACCTGGCTGCAATGGATGGTGGTGGATTCTAC
>MN613550_YFV_Human/Brazil/YFV-17DD/257_BR_2018_WAII
AAGCTGTCAGAGTTTGGGAAAGCAAAGGGAAGCCGTGCCATATGGTATATGTGGCTGGGAGCGCGGTATCTTGAGTTTGAGGCCCTGGGATTCCTGAATGAGGACCATTGGGCTTCCAGGGAAAACTCAGGAGGAGGAGTGGAAGGCATTGGCTTACAATACCTAGGATATGTGATCAGAGACCTGGCTGCAATGGATGGTGGTGGATTCTAC
>MN613549_YFV_Human/Brazil/YFV-17DD/261_BR_2018_WAII
AAGCTGTCAGAGTTTGGGAAAGCAAAGGGAAGCCGTGCCATATGGTATATGTGGCTGGGAGCGCGGTATCTTGAGTTTGAGGCCCTGGGATTCCTGAATGAGGACCATTGGGCTTCCAGGGAAAACTCAGGAGGAGGAGTGGAAGGCATTGGCTTACAATACCTAGGATATGTGATCAGAGACCTGGCTGCAATGGATGGTGGTGGATTCTAC
>MN613548_YFV_Human/Brazil/YFV-17DD/417_BR_2018_WAII
AAGCTGTCAGAGTTTGGGAAAGCAAAGGGAAGCCGTGCCATATGGTATATGTGGCTGGGAGCGCGGTATCTTGAGTTTGAGGCCCTGGGATTCCTGAATGAGGACCATTGGGCTTCCAGGGAAAACTCAGGAGGAGGAGTGGAAGGCATTGGCTTACAATACCTAGGATATGTGATCAGAGACCTGGCTGCAATGGATGGTGGTGGATTCTAC
>MN613547_YFV_Human/Brazil/YFV-17DD/432_BR_2018_WAII
AAGCTGTCAGAGTTTGGGAAAGCAAAGGGAAGCCGTGCCATATGGTATATGTGGCTGGGAGCGCGGTATCTTGAGTTTGAGGCCCTGGGATTCCTGAATGAGGACCATTGGGCTTCCAGGGAAAACTCAGGAGGAGGAGTGGAAGGCATTGGCTTACAATACCTAGGATATGTGATCAGAGACCTGGCTGCAATGGATGGTGGTGGATTCTAC
>MN613546_YFV_Human/Brazil/YFV-17DD/469_BR_2018_WAII
AAGCTGTCAGAGTTTGGGAAAGCAAAGGGAAGCCGTGCCATATGGTATATGTGGCTGGGAGCGCGGTATCTTGAGTTTGAGGCCCTGGGATTCCTGAATGAGGACCATTGGGCTTCCAGGGAAAACTCAGGAGGAGGAGTGGAAGGCATTGGCTTACAATACCTAGGATATGTGATCAGAGACCTGGCTGCAATGGATGGTGGTGGATTCTAC
>MN613545_YFV_Human/Brazil/YFV-17DD/617_BR_2018_WAII
AAGCTGTCAGAGTTTGGGAAAGCAAAGGGAAGCCGTGCCATATGGTATATGTGGCTGGGAGCGCGGTATCTTGAGTTTGAGGCCCTGGGATTCCTGAATGAGGACCATTGGGCTTCCAGGGAAAACTCAGGAGGAGGAGTGGAAGGCATTGGCTTACAATACCTAGGATATGTGATCAGAGACCTGGCTGCAATGGATGGTGGTGGATTCTAC
>MN613544_YFV_Human/Brazil/YFV-17DD/618_BR_2018_WAII
AAGCTGTCAGAGTTTGGGAAAGCAAAGGGAAGCCGTGCCATATGGTATATGTGGCTGGGAGCGCGGTATCTTGAGTTTGAGGCCCTGGGATTCCTGAATGAGGACCATTGGGCTTCCAGGGAAAACTCAGGAGGAGGAGTGGAAGGCATTGGCTTACAATACCTAGGATATGTGATCAGAGACCTGGCTGCAATGGATGGTGGTGGATTCTAC
>MN613543_YFV_Human/Brazil/YFV-17DD/681_BR_2018_WAII
AAGCTGTCAGAGTTTGGGAAAGCAAAGGGAAGCCGTGCCATATGGTATATGTGGCTGGGAGCGCGGTATCTTGAGTTTGAGGCCCTGGGATTCCTGAATGAGGACCATTGGGCTTCCAGGGAAAACTCAGGAGGAGGAGTGGAAGGCATTGGCTTACAATACCTAGGATATGTGATCAGAGACCTGGCTGCAATGGATGGTGGTGGATTCTAC
>MN613542_YFV_Human/Brazil/YFV-17DD/698_BR_2018_WAII
AAGCTGTCAGAGTTTGGGAAAGCAAAGGGAAGCCGTGCCATATGGTATATGTGGCTGGGAGCGCGGTATCTTGAGTTTGAGGCCCTGGGATTCCTGAATGAGGACCATTGGGCTTCCAGGGAAAACTCAGGAGGAGGAGTGGAAGGCATTGGCTTACAATACCTAGGATATGTGATCAGAGACCTGGCTGCAATGGATGGTGGTGGATTCTAC
>MN613541_YFV_Human/Brazil/YFV-17DD/730_BR_2018_WAII
AAGCTGTCAGAGTTTGGGAAAGCAAAGGGAAGCCGTGCCATATGGTATATGTGGCTGGGAGCGCGGTATCTTGAGTTTGAGGCCCTGGGATTCCTGAATGAGGACCATTGGGCTTCCAGGGAAAACTCAGGAGGAGGAGTGGAAGGCATTGGCTTACAATACCTAGGATATGTGATCAGAGACCTGGCTGCAATGGATGGTGGTGGATTCTAC
>MN613540_YFV_Human/Brazil/YFV-17DD/981_BR_2018_WAII
AAGCTGTCAGAGTTTGGGAAAGCAAAGGGAAGCCGTGCCATATGGTATATGTGGCTGGGAGCGCGGTATCTTGAGTTTGAGGCCCTGGGATTCCTGAATGAGGACCATTGGGCTTCCAGGGAAAACTCAGGAGGAGGAGTGGAAGGCATTGGCTTACAATACCTAGGATATGTGATCAGAGACCTGGCTGCAATGGATGGTGGTGGATTCTAC
>MN613539_YFV_Human/Brazil/YFV-17DD/988_BR_2018_WAII
AAGCTGTCAGAGTTTGGGAAAGCAAAGGGAAGCCGTGCCATATGGTATATGTGGCTGGGAGCGCGGTATCTTGAGTTTGAGGCCCTGGGATTCCTGAATGAGGACCATTGGGCTTCCAGGGAAAACTCAGGAGGAGGAGTGGAAGGCATTGGCTTACAATACCTAGGATATGTGATCAGAGACCTGGCTGCAATGGATGGTGGTGGATTCTAC
>MN613538_YFV_Human/Brazil/YFV-17DD/990_BR_2018_WAII
AAGCTGTCAGAGTTTGGGAAAGCAAAGGGAAGCCGTGCCATATGGTATATGTGGCTGGGAGCGCGGTATCTTGAGTTTGAGGCCCTGGGATTCCTGAATGAGGACCATTGGGCTTCCAGGGAAAACTCAGGAGGAGGAGTGGAAGGCATTGGCTTACAATACCTAGGATATGTGATCAGAGACCTGGCTGCAATGGATGGTGGTGGATTCTAC
>MN613537_YFV_Human/Brazil/YFV-17DD/993_BR_2018_WAII
AAGCTGTCAGAGTTTGGGAAAGCAAAGGGAAGCCGTGCCATATGGTATATGTGGCTGGGAGCGCGGTATCTTGAGTTTGAGGCCCTGGGATTCCTGAATGAGGACCATTGGGCTTCCAGGGAAAACTCAGGAGGAGGAGTGGAAGGCATTGGCTTACAATACCTAGGATATGTGATCAGAGACCTGGCTGCAATGGATGGTGGTGGATTCTAC
